# Supplementary material for: Cytogenomic Characterization of Murine Neuroblastoma Cell Line Neuro-2a and Its Two Derivatives Neuro-2a TR-Alpha and Neuro-2a TR-Beta
Source: Cells. 2024 Nov 15;13(22):1889. doi: 10.3390/cells13221889 (PMC11593031; doi:10.3390/cells13221889)
Supplement: Supplementary file 1 [file cells-13-01889-s001.zip]

Archive with 1 entries (1 files):
- cells-3248869-supplementary.pdf
